# Supplementary material for: Rhythmic Sensory Stimulation and Music-Based Interventions in Focal Epilepsy: Clinical Evidence, Mechanistic Rationale, and Digital Perspectives—A Narrative Review
Source: J Clin Med. 2025 Dec 30;15(1):288. doi: 10.3390/jcm15010288 (PMC12787044; doi:10.3390/jcm15010288)
Supplement: Supplementary file 1 [file jcm-15-00288-s001.zip]

Archive with 1 entries (1 files):
- jcm-4067981-supplementary.pdf
